# Supplementary material for: Dysregulation of Stress-Induced Translational Control by Porphyromonas gingivalis in Host Cells
Source: Microorganisms. 2023 Feb 27;11(3):606. doi: 10.3390/microorganisms11030606 (PMC10057856; doi:10.3390/microorganisms11030606)
Supplement: Supplementary file 1 [file microorganisms-11-00606-s001.zip]

Archive with 1 entries (1 files):
- microorganisms-2203633-supplementary.pdf
